# Supplementary material for: The Acute Phase Response Is a Prominent Renal Proteome Change in Sepsis in Mice
Source: Int J Mol Sci. 2019 Dec 27;21(1):200. doi: 10.3390/ijms21010200 (PMC6982205; doi:10.3390/ijms21010200)
Supplement: Supplementary file 1 [file ijms-21-00200-s001.zip]

Archive with 1 entries (1 files):
- ijms-658764-supplementary.docx
